# Supplementary material for: Association of TIM-3 expression with glucose metabolism in Jurkat T cells
Source: BMC Immunol. 2020 Aug 20;21:48. doi: 10.1186/s12865-020-00377-6 (PMC7441550; doi:10.1186/s12865-020-00377-6)
Supplement: Supplementary file 1 — Additional file 1. Supplemental Figure 1. TIM-3 expression in TIM-3 overexpressing and control cells. Supplemental Figure 2. Transcript levels of Glut6, 8 and SGLT1 in TIM-3 overexpressing or knockout cells. Supplemental Figure 3. HK2 and PFKFB3 expression in TIM-3 overexpressing or knockout cells. [file 12865_2020_377_MOESM1_ESM.zip]

Archive with 2 entries (2 files):
- Suppl fig legends edited.docx
- Supplemental Figures revised.pptx
